# Supplementary material for: Seawater cultivation of freshwater cyanobacterium Synechocystis sp. PCC 6803 drastically alters amino acid composition and glycogen metabolism
Source: Front Microbiol. 2015 Apr 22;6:326. doi: 10.3389/fmicb.2015.00326 (PMC4406197; doi:10.3389/fmicb.2015.00326)
Supplement: Supplementary file 1 [file Table1.XLSX]

## Sheet: Sheet1
Table S1. Absolute and relative values of GC-MS analysis
Absolute value					Relative value
Average					Average
	ASW+NP	ASW+NPHepes	BG-11			ASW+NP	ASW+NPHEPES	BG-11
alanine	6.40857	1.69924	2.68422		alanine	238.75	63.3047	100
glycine	5.21748	1.28752	1.32599		glycine	393.477	97.0985	100
valine	1.21838	0.723346	1.72095		valine	70.7968	42.0318	100
leucine	1.07332	0.45769	3.34237		leucine	32.1124	13.6936	100
isoleucine	0.399028	0.341755	2.15418		isoleucine	18.5234	15.8647	100
threonine	7.51393	1.71234	6.21806		threonine	120.84	27.5382	100
serine	0.87133	1.64711	2.92848		serine	29.7536	56.2446	100
proline	0.949917	0.383923	0.23096		proline	411.29	166.229	100
asparagine	0.936806	1.08321	0.621019		asparagine	150.85	174.424	100
aspartate	13.388	7.12318	2.52943		aspartate	529.29	281.612	100
methionine	0.352717	1.86981	0.23199		methionine	152.04	805.987	100
glutathione	10.5247	30.7943	17.9239		glutathione	58.7188	171.805	100
glutamate	85.5031	244.057	128.361		glutamate	66.6113	190.133	100
phenylalanine	0.214766	0.222256	0.898042		phenylalanine	23.9149	24.7489	100
glutamine	9.74476	10.8013	1.67947		glutamine	580.228	643.14	100
ornitine	14.5575	0.673026	0.746857		ornithine	1949.17	90.1144	100
lysine	39.3186	3.89149	4.10034		lysine	958.913	94.9065	100
histidine	3.32843	2.17669	2.13895		histidine	155.611	101.764	100
tyrosine	4.40858	0.885001	10.1503		tyrosine	43.433	8.71896	100
tryptophan	0.73521	0.358672	0.343067		tryptophan	214.305	104.549	100
SD					SD
	ASW+NP	ASW+NPHepes	BG-11			ASW+NP	ASW+NPHepes	BG-11
alanine	3.0225	0.219906	1.07225		alanine	112.603	8.19254	39.9465
glycine	4.91995	0.485887	0.41538		glycine	371.038	36.6433	31.3259
valine	0.228284	0.106787	0.776445		valine	13.265	6.20513	45.1173
leucine	0.262363	0.373551	2.15833		leucine	7.84959	11.1762	64.5747
isoleucine	0.0810409	0.300551	1.31533		isoleucine	3.76203	13.952	61.0595
threonine	4.69485	0.58211	3.65		threonine	75.5035	9.3616	58.6999
serine	0.194632	0.549473	1.2197		serine	6.64617	18.763	41.6495
proline	1.12765	0.0412042	0.0572379		proline	488.243	17.8404	24.7825
asparagine	0.300251	0.280677	0.030626		asparagine	48.348	45.1962	4.93157
aspartate	12.0366	3.02295	1.91622		aspartate	475.862	119.511	75.7568
methionine	0.212743	1.11222	0.0776271		methionine	91.7035	479.426	33.4614
glutathione	3.94157	12.3624	7.70815		glutathione	21.9905	68.9712	43.0048
glutamate	27.6456	52.8823	18.3732		glutamate	21.5374	41.198	14.3136
phenylalanine	0.0724121	0.162383	0.43248		phenylalanine	8.06333	18.0819	48.1581
glutamine	6.38422	3.61247	0.395658		glutamine	380.133	215.096	23.5585
ornitine	4.182	0.104797	0.0954127		ornitine	559.947	14.0318	12.7752
lysine	19.9236	0.826401	1.96469		lysine	485.903	20.1545	47.9154
histidine	1.09092	0.0140608	0.0161017		histidine	51.0028	0.657369	0.752784
tyrosine	2.59726	0.406237	8.50129		tyrosine	25.588	4.00221	83.754
tryptophan	0.152954	0.0100067	0.00767672		tryptophan	44.5841	2.91684	2.23767
