# Supplementary material for: Seawater cultivation of freshwater cyanobacterium Synechocystis sp. PCC 6803 drastically alters amino acid composition and glycogen metabolism
Source: Front Microbiol. 2015 Apr 22;6:326. doi: 10.3389/fmicb.2015.00326 (PMC4406197; doi:10.3389/fmicb.2015.00326)
Supplement: Supplementary file 2 [file Table2.XLSX]

## Sheet: Sheet1
Supplemental table 2, glycogen levels
Relative values	Average	SD
ASW+NP	99.9778	52.3139
ASW+NPHEPES	102.823	55.0409
BG-11	166.54	28.352
Absolute values
μg/ml	Average	SD
ASW+NP	163.764	85.6901
ASW+NPHEPES	168.425	90.157
BG-11	272.792	46.4406
